# Supplementary material for: Identification of Differentially Expressed Genes in the Hypothalamus of Broilers Under Heat Stress Using Transcriptome Analysis
Source: Animals (Basel). 2025 Feb 10;15(4):502. doi: 10.3390/ani15040502 (PMC11852300; doi:10.3390/ani15040502)
Supplement: Supplementary file 1 [file animals-15-00502-s001.zip]

Archive with 1 entries (1 files):
- animals-3374027-supplementary.pdf
